# Supplementary material for: Oviducal gland transcriptomics of Octopus maya through physiological stages and the negative effects of temperature on fertilization
Source: PeerJ. 2022 Mar 30;10:e12895. doi: 10.7717/peerj.12895 (PMC8976471; doi:10.7717/peerj.12895)
Supplement: Supplemental Information 5 [file peerj-10-12895-s005.xlsx]

## Sheet: raw data
SAMPLE	EF1B	HNRDL	RPL6	GELSOLIN	CATSUP	PTX	PRDX4	DOP1R1	MYOM	MMP19	SAT2	SRD5		Reference genes	Target genes	Control	Treatment
FER24-1.1	23.36	28.76	22.29	28.89	27.46	21.21	22.92	26.08	31.61	30.57	30.35	33.18
FER24-1.2	23.3	28.88	22.24	28.8	27.5	21.31	22.9	26.2	31.31	30.47	30.45	33.06
FER24-1.3	23.3	28.91	22.26	29.11	27.5	21.14	22.89	26.16	32.03	30.42	30.27	33.54
FER24-2.1	23.45	27.87	22.36	27.29	26.42	21.55	22.85	25.72	32.34	29.86	29.69	32.72
FER24-2.2	23.33	27.74	22.28	27.18	26.39	21.4	22.85	25.64	31.88	29.78	29.57	32.39
FER24-2.3	23.31	27.83	22.2	27.22	26.64	21.39	22.79	25.61	32.37	30.02	29.55	31.98
FER24-3.1	22.49	27.29	21.41	27.14	25.65	17.01	21.7	24.53	31.77	29.09	29.21	31.52
FER24-3.2	22.37	27.19	21.31	27.03	25.93	16.91	21.63	24.45	31.83	28.9	29.1	31.43
FER24-3.3	22.27	27.15	21.24	26.87	25.77	16.79	21.62	24.32	31.31	28.67	29.03	31.77
MAT24-1.1	20.71	22.95	19.06	21.95	24.98	26.97	21.52	22.55	20.84	27.87	25.03	28.79
MAT24-1.2	20.81	22.98	19.15	22.01	25.06	27.11	21.9	22.62	20.93	27.98	25.11	28.74
MAT24-1.3	20.93	22.89	19.14	22.02	24.98	27.13	21.49	22.6	20.86	27.91	25.05	28.69
MAT24-2.1	22.56	26.23	21.59	26.57	26.59	22.13	22.78	25.41	28.46	27.12	28.85	31.2
MAT24-2.2	22.49	26.24	21.47	26.56	26.77	22.09	22.64	25.48	28.74	27.03	28.76	31.53
MAT24-2.3	22.61	26.27	21.4	26.63	26.5	22.11	22.63	25.48	28.68	27.12	28.69	31.13
MAT24-3.1	20.27	23.39	18.73	21.75	25.46	33.1	21.64	23.18	22.4	27.59	27.82	28.47
MAT24-3.2	20.24	23.06	18.67	21.72	25.54	32.33	22.55	23.18	22.3	27.61	26.53	28.43
MAT24-3.3	20.35	23.1	18.7	21.71	25.52	32.29	21.66	23.3	22.31	27.58	26.48	28.6
MAT24-4.1	19.88	22.42	18.08	22.35	24.79	19.93	20.85	23.27	23.56	28.02	25.61	28.97
MAT24-4.2	19.96	22.52	18.12	22.3	24.67	20.06	20.93	23.4	23.61	28.13	25.72	29.1
MAT24-4.3	19.91	22.49	18.03	22.17	24.73	19.98	20.86	23.33	23.54	28.08	25.63	28.84
SEN24-1.1	21.87	24.74	20.52	23.76	26.21	30.71	23.95	24.67	30.65	22.39	29.55	25.29
SEN24-1.2	22.04	24.71	20.49	23.83	26.25	30.96	23.52	24.59	30.7	22.43	29.82	25.42
SEN24-1.3	21.91	24.71	20.59	23.86	26.26	30.77	23.59	24.68	30.83	22.47	30	25.36
SEN24-2.1	22.1	24.65	20.11	22.92	25.78	21.56	24.4	25.04	30.06	22.12	29.27	24.61
SEN24-2.2	21.67	24.56	20.01	22.84	25.68	21.49	24.28	24.84	30.02	22.04	29.12	24.51
SEN24-2.3	21.76	24.77	20.17	22.97	25.83	21.55	24.43	25	30.09	22.15	29.33	27.92
SEN24-3.1	21.81	24.95	20.21	22.77	26.33	19.84	23.94	24.76	32.32	22.61	29.43	24.64
SEN24-3.2	21.81	24.86	20.14	22.73	26.2	19.86	23.93	24.63	32.01	22.61	29.47	24.61
SEN24-3.3	21.9	24.93	20.19	22.78	26.2	19.9	23.87	24.73	31.93	22.74	29.53	24.7
FER-TD-1.1	23.22	26.58	21.66	26.17	27.23	19.25	22.96	25.02	29.58	28.14	29.58	29.5
FER-TD-1.2	23.18	26.55	21.68	26.11	27.3	19.6	23	25.14	29.5	28.25	29.78	30
FER-TD-1.3	23.21	26.61	21.76	26.17	27.22	19.36	23.12	25.19	29.77	28.15	29.61	29.67
FER-TD-2.1	23	26.97	21.61	26.31	27	38.36	22.41	25.45	32.06	27.95	28.8	31.47
FER-TD-2.2	22.69	26.95	21.57	26.15	26.96	20.27	22.38	25.36	32.33	27.87	28.97	31.45
FER-TD-2.3	22.87	26.94	21.58	26.23	26.84	20.34	22.35	25.44	32.38	27.98	28.74	31.2
FER-TD-3.1	22.63	26.23	21.13	25.72	26.86	17.27	22.51	24.4	23.79	26.68	29.22	29.77
FER-TD-3.2	22.94	26.29	21.14	25.87	26.71	17.26	22.53	24.33	23.66	26.68	29.32	29.73
FER-TD-3.3		26.27	21.18	25.69	26.73	17.28	22.54	24.35	23.79	26.71	29.29	29.9
MAT-TD-1.1	21.65	25.53	20.25	25.75	25.8	19.21	21.43	25.04	31.54	28.61	27.77	31.36
MAT-TD-1.2	21.74	25.54	20.22	25.79	25.61	19.27	21.45	25.02	31.15	28.49	27.59	31.02
MAT-TD-1.3	21.74	25.69	20.25	25.95	25.71	19.29	21.52	25.12	31.24	28.5	27.8	31.84
MAT-TD-2.1	20.24	22.45	18.2	21.86	25.59	31.25	21.09	23.11	24.31	27.76	26.26	28.3
MAT-TD-2.2	20.14	22.44	18.18	21.88	25.57	31.2	21.1	23.07	24.26	27.84	26.2	28.29
MAT-TD-2.3	20.2	22.43	18.14	21.89	25.59	31.26	21.11	22.95	24.26	27.77	26.19	28.3
MAT-TD-3.1	21.13	24.78	19.69	25.87	26.05	19.34	21.79	26.3	30.6	29.41	26.54	30.77
MAT-TD-3.2	21.02	24.61	19.45	25.64	26	19.22	21.6	26.05	30.27	28.95	26.3	30.52
MAT-TD-3.3	21.09	24.71	19.57	25.75	26.15	19.27	21.69	26.23	30.57	29.04	26.29	31.08
MAT-TD-4.1	21.18	25.17	20.03	25.8	26.34	19.19	21.47	25.34	25.32	28.76	27.56	30.5
MAT-TD-4.2	21.12	25.14	19.9	25.77	26.21	19.11	21.51	25.36	25.21	27.63	27.42	31.03
MAT-TD-4.3	21.28	25.14	19.98	25.78	26.38	19.2	21.57	25.33	25.32	27.86	27.51	30.82
MAT-TD-5.1	21.37	26.87	20.33	29.3	26.19	19.75	21.49	26.82	34.29	31.99	28.12	32.18
MAT-TD-5.2	21.37		20.4	29.28	26.22	20.17	21.52	26.44	33.84	32.13	28.36	32.13
MAT-TD-5.3	21.3	26.86	20.31	29.06	26.22	19.8	21.58	26.7	35.27	32.38	28.16	32.1
SEN-TD-1.1	22.67	25.45	21.09	23.49	26.97	34.02	24.16	24.51	24.08	25.63	30.27	30.04
SEN-TD-1.2	22.61	25.59	21.07	23.37	27	33.7	24.13	24.38	24.1	26.02	30.65	29.81
SEN-TD-1.3	22.61	25.49	21.11	23.44	27	34.43	24.14	24.54	24.11	25.74	30.63	30.09
SEN-TD-2.1	22.46	26.23	21.15	24.36	27.41	31.28	25.38	26.62	31.46	23.47	29.85	27.65
SEN-TD-2.2	22.58	26.28	21.15	24.42	27.49	31.33	25.47	26.5	31.55	23.27	29.63	27.77
SEN-TD-2.3	22.57	26.27	21.18	24.44	27.49	31.31	25.42	26.84	31.29	23.37	29.89	27.77
SEN-TD-3.1	23.89	28.91	23.48	28.24	28.4	23.45	23.83	28.1	29.43	28.02	30.1	33.72
SEN-TD-3.2	23.77	28.47	23.4	28.28	28.54	23.32	23.69	28.1	29.4	27.98	29.75	32.64
SEN-TD-3.3	23.72	28.53	23.45	28.24	28.28	23.69	23.8	27.99	29.28	28.11	30.08	32.96
SEN-TD-4.1	23.46	27.97	22.43	27.58	28.17	20.86	23.57	26.65	33.17	28.19	29.38	31.31
SEN-TD-4.2	23.35	27.85	22.32	27.61	28.2	20.71	23.52	26.56	32.69	28.02	29.31	31.19
SEN-TD-4.3	23.39	27.93	22.35	27.5	28.16	20.8	23.55	26.7	32.75	28.11	29.33	31.26
